# Supplementary material for: Ethyl Acetate Extract from Artemisia argyi Prevents Liver Damage in ConA-Induced Immunological Liver Injury Mice via Bax/Bcl-2 and TLR4/MyD88/NF-κB Signaling Pathways
Source: Molecules. 2022 Nov 15;27(22):7883. doi: 10.3390/molecules27227883 (PMC9693258; doi:10.3390/molecules27227883)
Supplement: Supplementary file 1 [file molecules-27-07883-s001.zip]

Archive with 1 entries (1 files):
- molecules-2021785-supplementary.pdf
